# Supplementary material for: MarkerSet: a marker selection tool based on markers location and informativity in experimental designs
Source: BMC Res Notes. 2008 Mar 26;1:9. doi: 10.1186/1756-0500-1-9 (PMC2525642; doi:10.1186/1756-0500-1-9)
Supplement: Additional file 1 — complete results for 5K and 40K markers datasets (including simulation mode results). [file 1756-0500-1-9-S1.xls]

## Sheet: Feuil1
Additional file 1: Complete results for 5K and 40K, requesting 384 and 1536 markers.
		Low Density (5K)										High Density (40K)
		Max info	Score	Ratio	-r gain	Dmax	Dmin	AveD	StD	Markers		Max info	Score	Ratio	-r gain	Dmax	Dmin	AveD	StD	Markers
Basic	HI	12056.03	1002.86			17.2	5.8	8.7	1	382		96585.32	1051.61			10.2	6.9	8.7	0.7	384
	VI	6938.84	927.44			17.9	5.7	8.7	1.3	382		55224.35	1047.9			10.3	6.7	8.7	0.7	384
	LI	1678.53	317.92			20.2	1.3	8.8	1.7	380		13320.18	500			11.8	2.7	8.7	1.3	384
R	HI	12056.03	1008.3			10.8	5.8	8.7	0.9	384		96585.32	1051.61			10.2	6.9	8.7	0.7	384
	VI	6938.84	932.38			12	5.7	8.7	1.1	384		55224.35	1047.9			10.3	6.7	8.7	0.7	384
	LI	1678.53	320.59			12.2	1.3	8.7	1.4	384		13320.18	500			11.8	2.7	8.7	1.3	384
S	HI	12056.03	1030.31	40		12.7	4.2	8.7	1.5	384		96585.32	1053.5	40		11.6	3	8.7	1.2	384
	VI	6938.84	1002.07	40		13.4	3.2	8.7	1.6	384		55224.35	1051.94	40		12	5.8	8.7	1.3	384
	LI	1678.53	402.44	40		2.3	1.3	8.7	2.7	384		13320.18	518.37	40		14.4	2.6	8.7	2.1	384
R + S	HI	12056.03	1030.31	40		12.7	4.2	8.7	1.5	384		96585.32	1053.5	40		11.6	3	8.7	1.2	384
	VI	6938.84	1002.07	40		13.4	3.2	8.7	1.6	384		55224.35	1051.94	40		12	5.8	8.7	1.3	384
	LI	1678.53	404.78	40		15.6	2.3	8.7	2.8	384		13320.18	518.37	40		14.4	2.6	8.7	2.1	384
MD	MD	6951.32	1879.48			11.3	1.3	2.9	1.5	1132		55177.09	3513.19			2.8	1.3	2.2	0.2	1536
	HI	12056.03	2774.49		0.99							96585.32	3959.82		0.96
	VI	6938.84	1940.27		0.96							55224.35	3760.68		0.94
	LI	1678.53	428.14		0.8							13320.18	769.18		0.49
R + MD	MD	6951.32	2428.19			8	0.3	2.4	1	1414		55177.09	3513.19			2.8	1.3	2.2	0.2	1536
	HI	12056.03	3487.45		0.98							96585.32	3959.82		0.96
	VI	6938.84	2519.01		0.82							55224.35	3760.68		0.94
	LI	1678.53	539.56		0.53							13320.18	769.18		0.49
S + MD	MD	6951.32	2643.77	40		11.7	0.5	2.3	0.9	1429		55177.09	3689.04	40		3.3	0.9	2.2	0.3	1534
	HI	12056.03	3558.65		0.98							96585.32	4024.06		0.96
	VI	6938.84	2755.59		0.93							55224.35	3945.27		0.96
	LI	1678.53	581.09		0.69							13320.18	884.42		0.48
R + S + MD	MD	6951.32	2776.21	39		10.6	0.2	2.2	0.8	1488		55177.09	3689.04	40		3.3	0.9	2.2	0.3	1534
	HI	12056.03	3708.39		0.97							96585.32	4024.06		0.96
	VI	6938.84	2891.7		0.86							55224.35	3945.27		0.96
	LI	1678.53	609.61		0.57							13320.18	884.42		0.48
For each markers panel and condition, the maximal available informativity score (max info), the selected set score, the multidesign/monodesign ratio and the score gain obtained by using the resampling (-r gain), the maximal, minimal, average and standard deviation distances between two markers and the number of selected markers in these sets are detailed. R, S and MD refer at resampling option ac…
