# Supplementary material for: MarkerSet: a marker selection tool based on markers location and informativity in experimental designs
Source: BMC Res Notes. 2008 Mar 26;1:9. doi: 10.1186/1756-0500-1-9 (PMC2525642; doi:10.1186/1756-0500-1-9)
Supplement: Additional file 2 — Complete results for real dataset (including simulation mode results). [file 1756-0500-1-9-S2.xls]

## Sheet: Feuil1
Additional file 2: Complete results for real dataset, requesting 384 and 1536 markers.
			Real Dataset
		Max info	Score	Ratio	-r gain	Dmax	Dmin	AveD	StD	Markers
Basic	Exp1	3509.86	528.67			28.6	0.4	9.2	2.2	380
	Exp2	5958.31	808.76			28.7	0.4	9.2	2.2	380
	Exp3	5685.11	680.55			20.6	0.6	9.2	2	380
	Exp4	6503.60	785.52			17.8	0.2	9.1	2.1	382
	Exp5	5293.64	673.66			17.5	0.2	9.1	2	382
R	Exp1	3509.86	605.03			90.3	0.4	9.5	5.8	366
	Exp2	5958.31	887.82			20.6	0.3	9.2	2.5	383
	Exp3	5685.11	701.85			16.8	0.5	9.1	2.1	384
	Exp4	6503.60	803.9			16.6	0	9.1	2.1	384
	Exp5	5293.64	713.43			26.9	0.5	9.2	2.5	380
S	Exp1	3509.86	679.47	40		15.8	0.1	9	2.8	384
	Exp2	5958.31	925.84	40		15.4	0.2	9.2	2.4	384
	Exp3	5685.11	797.28	40		14.7	0.2	9.1	2.2	384
	Exp4	6503.60	897.94	40		22.3	0	9.1	2.5	381
	Exp5	5293.64	795.1	40		19.6	0	9.1	2.5	381
R + S	Exp1	3509.86	699.61	40		90.3	0.4	9.5	5.9	368
	Exp2	5958.31	953.15	38		20.6	0.3	9.2	2.7	381
	Exp3	5685.11	800.03	40		17.3	0.2	9.1	2.3	383
	Exp4	6503.60	899.31	40		16.6	0	9.1	2.4	382
	Exp5	5293.64	803.07	40		26.9	0	9.2	2.9	379
MD	MD	3581.64	979.58			11.7	0.1	2.5	0.9	1461
	Exp1	3509.86	801.79		0.81
	Exp2	5958.31	1512.85		0.92
	Exp3	5685.11	1282.7		0.89
	Exp4	6503.60	1494.43		0.9
	Exp5	5293.64	1229.34		0.89
R + MD	MD	3581.64	1114.33			11.3	0.1	2.4	0.9	1483
	Exp1	3509.86	898.48		0.47
	Exp2	5958.31	1720.82		0.6
	Exp3	5685.11	1446.47		0.72
	Exp4	6503.60	1695.42		0.73
	Exp5	5293.64	1400.07		0.63
S + MD	MD	3581.64	1442.54	40		11.3	0.1	2.4	0.9	1501
	Exp1	3509.86	1028.31		0.68
	Exp2	5958.31	2067.34		0.86
	Exp3	5685.11	1591.07		0.77
	Exp4	6503.60	1984.53		0.83
	Exp5	5293.64	1607.58		0.79
R + S + MD	MD	3581.64	1466.09	40		11.3	0.1	2.4	1	1501
	Exp1	3509.86	1045.89		0.52
	Exp2	5958.31	2103.05		0.7
	Exp3	5685.11	1630.09		0.72
	Exp4	6503.60	2029.69		0.79
	Exp5	5293.64	1638.63		0.69
For each markers panel and condition, the maximal available informativity score (max info), the selected set score, the multidesign/monodesign ratio and the score gain obtained by using the resampling (-r gain), the maximal, minimal, average and standard deviation distances between two markers and the number of selected markers in these sets are detailed. R, S and MD refer at resampling option ac…
